# Supplementary material for: Evaluating the association between lifetime physical activity and oral squamous cell carcinoma: A case-control study
Source: PLoS One. 2024 May 20;19(5):e0303929. doi: 10.1371/journal.pone.0303929 (PMC11104635; doi:10.1371/journal.pone.0303929)
Supplement: S1 Data — (XLSX) [file pone.0303929.s002.xlsx]

## Sheet: Sheet1
Gender	Alcohol	Smoking	Height	Weight	BMI	case=1 control=2	Occupation 1	Age starting	Age finishing	Number of working months in a year	Number of working days in a week	Number of minutes in a day	Intnesity of activity	Walking, bicycle, skating	Number of months in a year	Number of days in a week	Numbers of minutes in a day	Occupation 2	Age starting	Age finishing	Number of working months in a year	Number of working days in a week	Number of minutes in a day	Intnesity of activity	Walking, bicycle, skating	Number of months in a year	Number of days in a week	Numbers of minutes in a day	Housekeeping 1	Age starting	Age finishing	Number of months in a year	Number of days in a week	Number of minutes in a day	minutes for type 2 activity in a day	minutes for type 3 activity in a day	minutes for type 4 activity in a day	Housekeeping 2	Age starting	Age finishing	Number of months in a year	Number of days in a week	Number of minutes in a day	minutes for type 2 activity in a day	minutes for type 3 activity in a day	minutes for type 4 activity in a day	Activity 1	Code	Age starting
Female	-	-	167	55	19.721	1		11	50	12	6	180	3		12	2	60													15	69	12	7	300	240	60													20
Male	-	-	175	63	20.5714	1		15	25	12	7	600	3		12	7	60		25	40	12	7	720	2																									15
Female	-	-	171	58	19.8352	1																								8	41	12	7	240	240														18
Male	-	-	168	75	26.5731	1		30	50	12	6	240	3						30	50	12	6	300	4						20	63	12	1	60	60														25
Female	-	-	177	84	26.8122	1																								20	65	12	7	120		120
Female	-	-	180	74	22.8395	1																								20	62	12	7	300		300													20
Female	-	-	165	73	26.8136	1		50	55	8	4	60	2																	30	70	12	7	300	300														50
Male	-	+	161	72	27.7767	1		30	60	12	6	420	3		12	6	60		60	75	8	4	600	2		8	4	60		30	75	12	1	60	60
Male	-	-	166	66	23.9512	1		25	55	9	5	300	2		9	5	60		55	70	12	5	480	2						25	75	12	1	60		60													30
Male	-	-	169	69	24.1588	1		25	54	12	6	600	2																	24	54	12	2	90	60	30													20
Male	+	+	173	58	19.3792	1		24	46	12	5	480	1																	25	45	12	1	60		60
Female	-	-	182	69	20.8308	1																								20	54	12	7	300	300
Female	+	-	159	73	28.8754	1																								20	57	12	7	240	120	120													40
Female	-	-	155	81	33.7149	1		25	32	12	6	360	2																	25	32	12	7	240	240
Male	-	+	168	73	25.8645	1		20	60	12	5	600	3						61	80	12	4	300	1																									25
Male	-	-	175	66	21.551	1		20	54	12	5	480	2																	20	54	12	2	120	120
Male	+	-	177	62	19.79	1		25	46	12	6	480	2
Male	-	-	178	90	28.4055	1		25	48	12	5	600	3																	25	48	12	2	90		60	30
Male	-	+	179	80	24.968	1		25	70	12	6	480	3		12	6	60													25	74	12	2	30		30													30
Male	-	-	164	74	27.5134	1		20	50	12	6	480	3						48	74	12	4	300	3																									25
Male	-	-	162	65	24.7676	1		24	60	12	6	720	2																	20	65	12	2	90		90
Female	-	-	171	73	24.9649	1																								25	55	12	6	180	120	60
Male	-	-	170	82	28.3737	1		24	47	10	4	600	2																	25	48	12	2	60		60													23
Male	-	+	185	74	21.6216	1		28	54	10	5	360	2		10	5	60													25	55	12	4	120		60	60												25
Female	-	-	166	70	25.4028	1																								20	75	12	7	420	180	120	120
Female	-	-	152	75	32.4619	1		25	50	9	5	360	1																	25	73	12	6	300	180	120
Male	-	-	190	68	18.8366	1		24	54	12	5	360	4		12	5	60
Female	-	-	163	65	24.4646	1																								24	36	12	6	300	60	180	60												30
Male	-	+	177	93	29.685	1		30	60	12	6	720	2																	30	67	12	2	30		30
Female	-	-	170	84	29.0657	1		30	52	12	5	420	3		12	5	30													25	60	12	7	300	180	90	30
Male	+	-	171	75	25.6489	1		27	34	11	6	300	2																	24	34	12	2	60		60													28
Male	-	-	169	66	23.1084	1		27	60	12	6	480	4		12	6	480		61	72	12	5	330	3
Male	-	-	164	75	27.8852	1		20	65	12	7	480	3		12	7	60													27	63	12	1	30	30
Female	-	-	154	73	30.7809	1																								25	55	12	7	300	210	60	30												28
Male	-	-	182	55	16.6043	1		30	54	12	6	600	2																																				23
Female	-	-	165	70	25.7117	1		20	69	12	4	300	2																	23	66	12	6	180		180
Male	-	+	176	65	20.984	1		20	41	12	6	300	3		12	6	30		41	42	10	3	120	2						25	42	12	1	60			60
Female	-	-	181	67	20.4511	1																								22	58	12	7	180		180		تمیزکردن شیشه ها	58	60	12	2	60		60
Male	-	+	175	72	23.5102	1		25	48	12	5	480	2		12	5	30													20	48	12	1	60	60														25
Female	-	-	172	48	16.225	1																								25	61	12	7	300	240	60
Male	-	+	174	70	23.1206	1		25	49	12	5	600	3		12	5	30													25	49	12	1	60		60													18
Female	-	-	168	76	26.9274	1																								20	55	12	7	240	180	60
Male	-	+	157	68	27.5873	1		30	58	12	6	360	2																	25	58	12	2	60		60													15
Female	-	-	145	74	35.1962	1																								25	58	12	6	180		180													30
Male	-	-	173	73	24.3911	1		25	52	12	6	480	2																	20	54	12	1	60		60
Female	-	-	168	75	26.5731	1																								19	59	12	7	360	240	60	60												43
Male	-	+	170	77	26.6436	1		24	30	12	5	480	3																																				26
Male	-	-	173	69	23.0546	1		25	34	12	6	360	2		12	6	30
Male	-	-	174	81	26.7539	1		30	55	12	6	600	2																	25	55	12	1	60		60
Male	-	-	171	74	25.3069	1		23	60	12	6	720	3		12	6	60
Male	+	+	179	73	22.7833	1		27	48	9	5	360	2		9	5	30		49	62	11	5	420	1		11	5	60		25	64	12	7	120		120													35
Male	-	-	180	92	28.3951	1		10	68	12	7	720	4		12	7	60													25	68	12	2	420		240	180												40
Male	-	-	195	88	23.1427	1																								25	53	12	2	60	60														48
Male	-	-	190	69	19.1136	1		20	40	12	6	480	3		12	6	45
Male	-	-	176	76	24.5351	1		25	39	12	6	420	3		12	6	60
Female	-	-	164	77	28.6288	1																								15	55	12	7	180		180
Female	-	-	174	78	25.763	1		22	40	9	5	420	1		9	5	60													18	64	12	7	300	300
Male	-	+	184	79	23.3341	1		25	53	12	7	720	2
Female	-	-	165	81	29.7521	1																								15	69	12	7	240	120	120													40
Male	+	+	170	75	25.9516	1		15	55	12	7	600	3		12	7	60																																42
Female	-	-	160	73	28.5156	1																								18	59	12	7	360	120	120	120
Male	-	+	195	74	19.4609	1		18	40	12	7	600	3		12	7	60		40	58	11	6	480	3		11	6	60
Male	-	-	205	99	23.5574	1		26	55	11	7	540	4		11	7	30
Male	+	+	175	105	34.2857	1		24	52	12	6	360	3		12	6	90													30	52	12	1	120	60	60													15
Female	-	-	168	78	27.6361	1		21	52	12	6	420	3																	15	52	12	2	60		60													30
Female	-	-	169	54	18.9069	1																								27	66	12	7	180	120	60													50
Female	-	-	180	65	20.0617	1																								25	58	12	7	480	240	120	120												40
Female	-	-	171	73	24.9649	1		26	29	11	5	420	2						29	35	11	7	780	3		11	7	90		25	35	12	3	240	120	120													30
Female	-	-	168	80	28.3447	1																								25	66	12	7	180	180														40
Male	-	-	173	78	26.0617	1		17	35	11	5	480	4		11	5	30		35	65	11	5	360	1		11	5	30																					40
Female	-	-	168	83	29.4076	1																								15	65	12	7	180	120	60
Male	-	+	175	65	21.2245	1		26	57	11	7	240	3																	34	57	12	2	60	60														35
Female	-	-	158	60	24.0346	1		17	40	12	7	420	3		12	7	60		17	40	12	7	420	4		12	7	60		25	68	12	7	540	240	180	120												30
Female	-	-	163	71	26.7229	1																								16	46	12	7	360	240	120
Male	-	-	168	66	23.3844	1		25	33	10	6	480	1																	25	33	12	2	240	120	120													12
Male	-	-	158	55	22.0317	1		24	39	9	5	360	2																																				11
Male	-	-	167	72	25.8166	1		22	34	11	6	420	3		11	6	60		34	38	11	7	780	3		11	7	60
Female	-	-	176	70	22.5981	1		25	50	9	6	360	1		9	6	30													23	65	12	7	420	240	90	90
Female	-	-	159	65	25.711	1		20	50	12	7	480	3		12	7	45													18	67	12	7	360	240	120													50
Female	-	-	172	60	20.2812	1																								20	41	12	7	240	240
Female	-	-	165	66	24.2424	1																								24	41	12	7	420	300	60	60
Female	-	+	166	50	18.1449	1																								20	65	12	7	360	300	60
Female	-	-	182	83	25.0574	1		25	35	12	6	300	2		12	6	60													24	35	12	7	300	240	60
Male	-	-	176	76	24.5351	1		26	33	11	6	600	4		11	6	35		33	48	12	7	360	3		12	7	30		30	48	12	7	60		60													15
Female	-	-	174	69	22.7903	1																								24	75	12	7	360	180	60	120												56
Female	-	-	173	78	26.0617	1																								20	59	12	7	360	240	120
Male	-	-	184	90	26.5832	1		26	34	12	5	360	1																	24	34	12	1	30	30														26
Female	-	-	156	68	27.9421	1																								23	65	12	7	600	300	120	180
Male	-	-	168	75	26.5731	1		15	30	12	7	480	3		12	7	120		15	60	12	7	720	4		12	7	120																					44
Male	-	-	172	81	27.3797	1		23	31	12	6	300	1																	24	32	12	3	60		60													18
Male	-	-	191	93	25.4927	1		25	52	12	7	300	3		12	7	60													26	52	12	3	60	60														33
Male	-	-	177	74	23.6203	1		28	55	12	5	480	3		12	5	60													25	55	12	5	30		30													40
Male	+	-	176	68	21.9525	1		23	40	11	6	420	3		11	6	60		40	58	11	7	420	2		11	7	120		30	58	12	1	60	60														35
Female	-	-	165	67	24.6097	1																								22	43	12	7	600	360	180	60
Male	-	-	175	75	24.4898	1		15	50	12	7	720	3		12	7	60		50	60	9	5	420	2		9	5	60
Female	-	-	176	82	26.4721	1		21	52	12	5	540	2		12	5	20													23	52	12	7	60	60
Female	-	-	165	76	27.9155	1		24	35	11	5	420	1																	22	35	12	7	240	150	60	30												28
Female	-	-	177	55	17.5556	1																								18	62	12	7	300	180	120													55
Female	-	-	163	64	24.0882	1																								20	69	12	7	420	240	120	60
Female	-	-	150	70	31.1111	1																								25	63	12	7	360	300	60
Male	-	-	176	80	25.8264	2		25	32	12	6	480	4						33	53	12	7	300	2						22	53	12	1	60		60													30
Female	-	-	175	81	26.449	2																								18	74	12	7	540	360	120	60
Male	-	-	181	75	22.8931	2		24	36	12	6	480	2						37	53	12	7	300	3						25	50	12	2	120		120													44
Female	-	-	168	74	26.2188	2																								20	65	12	7	300	180	120
Male	-	-	169	68	23.8087	2		30	50	12	3	1080	3																	35	50	12	3	240	180	60													45
Female	-	-	170	72	24.9135	2		26	51	12	4	480	2																	26	51	12	3	360	240	60	60												43
Male	-	-	175	70	22.8571	2		25	54	12	5	600	2																	30	55	12	4	120	180	60													40
Male	-	-	173	66	22.0522	2		28	53	12	5	360	2		12	5	30													24	53	12	1	60	60														30
Female	-	-	176	71	22.921	2		32	60	12	6	240	1																	21	60	12	6	240	240														55
Male	-	+	168	76	26.9274	2		25	44	12	5	360	2																	23	44	12	1	30		30													34
Male	-	-	192	80	21.7014	2		26	55	12	6	360	2																	29	55	12	2	60	60														16
Female	-	-	164	49	18.2183	2																								24	50	12	7	360	240	60	60												40
Female	-	-	173	58	19.3792	2		21	40	9	4	180	2																	21	65	12	7	480	240	180	60												50
Male	-	-	190	72	19.9446	2		27	53	12	6	780	2		12	6	60													28	55	12	2	60	60														18
Female	-	-	160	64	25	2		25	50	12	7	480	2																	25	51	12	7	180	150	30
Female	-	-	165	73	26.8136	2		26	46	12	5	480	1		12	5	60													25	53	12	7	360	240	120													45
Male	-	-	185	71	20.7451	2		30	55	12	6	420	2																	26	55	12	7	60	60			باغبانی و تعمیر وسایل	26	55	12	7	60		60				35
Male	-	-	175	67	21.8776	2		25	49	12	6	600	2																	28	49	12	2	60	60														18
Male	-	-	174	80	26.4236	2		27	50	12	7	720	3																																				21
Male	-	-	177	82	26.1738	2		25	50	12	5	600	2																	26	50	12	1	60	60														40
Female	-	-	164	75	27.8852	2		26	52	12	6	720	3																	26	52	12	7	180	180
Female	-	-	185	74	21.6216	2																								18	66	12	6	360	240	120
Male	-	+	184	83	24.5156	2		30	50	12	5	480	3																	27	50	12	2	60	60														35
Female	-	-	175	71	23.1837	2																								20	68	12	7	540	360	120	60
Male	-	+	173	76	25.3934	2		24	58	12	6	480	4		12	6	90																																51
Female	-	-	171	72	24.623	2		27	50	12	6	480	2																	24	50	12	7	300	240	60													45
Female	-	-	170	80	27.6817	2		26	54	12	6	600	3																	24	54	12	7	360	240	60	60
Male	-	-	165	74	27.1809	2		20	22	12	4	180	1																																				19
Male	-	-	195	105	27.6134	2		27	50	12	5	480	1		12	2	60													28	50	12	1	60	60														44
Male	-	+	200	88	22	2		27	57	12	6	480	2		12	6	60													27	61	12	3	30	30
Female	-	-	173	57	19.0451	2																								19	51	12	6	480	360	90	30
Female	-	-	165	65	23.8751	2																								22	49	12	7	360	180	120	60												40
Male	-	-	167	70	25.0995	2		26	54	12	6	600	2																	28	54	12	1	60	60														30
Female	-	-	148	70	31.9576	2																								16	50	12	7	360	300	60													32
Female	-	-	156	65	26.7094	2		27	43	12	6	300	1		12	6	60													20	51	12	7	300	240	60
Female	-	-	168	66	23.3844	2		26	50	12	5	360	2																	24	50	12	7	360	300	60
Female	-	-	170	73	25.2595	2																								25	52	12	7	480	360	60	60												30
Female	-	-	170	55	19.0311	2		28	49	12	6	420	2																	24	49	12	7	420	300	60	60												35
Male	-	-	165	67	24.6097	2		25	65	12	7	480	2		12	7	30													25	65	12	1	60	60														20
Male	+	+	175	69	22.5306	2		27	56	12	6	600	2																	28	56	12	2	60	60														44
Female	+	-	160	73	28.5156	2																								23	59	12	7	480	300	120	60
Male	-	-	173	80	26.7299	2		29	45	12	5	480	2																	30	45	12	1	60	60														32
Female	-	-	175	72	23.5102	2		25	45	12	5	300	2		12	5	30													23	45	12	7	300	240	60
Male	-	-	174	64	21.1389	2		28	54	12	6	600	3																	25	54	12	4	60		60													42
Female	-	-	165	60	22.0386	2		30	51	12	5	360	2																	24	51	12	7	240	180	60													28
Female	-	-	164	62	23.0518	2																								20	52	12	7	420	300	60	60
Male	+	+	195	74	19.4609	2		24	53	12	6	360	2						38	53	12	6	120	1						30	53	12	3	60	60			اتوکردن، جارو زدن حیاط	30	53	12	3	60	60					42
Male	+	+	170	66	22.8374	2		28	55	12	7	480	3																																				23
Female	-	-	170	71	24.5675	2																								21	46	12	7	300	240		60												37
Female	-	-	160	65	25.3906	2		30	45	12	6	480	2		12	6	30													25	51	12	7	420	240	120	60												45
Male	-	-	165	62	22.7732	2		25	57	12	6	720	2		12	6	60													32	61	12	5	60	60
Male	-	+	181	73	22.2826	2		24	54	12	6	600	3		12	6	90													18	54	12	2	120	60	60
Female	+	-	167	74	26.5338	2																								21	58	12	7	300	240	60													50
Female	-	-	176	59	19.047	2		24	40	12	7	300	3		12	7	30													20	60	12	7	240	240
Female	-	-	174	63	20.8086	2																								23	43	12	7	300	240	60													32
Female	-	-	167	67	24.0238	2		20	45	12	5	300	1																	20	55	12	7	480	360	60	60
Male	-	+	172	72	24.3375	2		26	30	12	7	480	3																																				21
Male	-	-	176	74	23.8895	2																																											18
Female	-	+	169	76	26.6097	2																								22	64	12	7	360	240	90	30
Male	-	-	168	64	22.6757	2		26	40	12	6	600	2																																				27
Male	-	+	174	72	23.7812	2		22	54	12	6	720	1																	22	54	12	1	60	60
Male	-	-	176	76	24.5351	2		25	52	12	5	360	2		12	5	30													28	52	12	4	60	60														20
Female	-	-	180	85	26.2346	2																								18	52	12	7	600	360	120	120
Female	-	-	176	58	18.7242	2		24	55	12	5	360	2		12	5	60													17	70	12	7	240	180	60
Female	-	-	177	55	17.5556	2		25	52	12	6	480	2																	19	52	12	7	300	300
Male	-	-	181	74	22.5878	2		28	65	12	6	600	2																	25	71	12	2	60	60														20
Female	-	-	168	58	20.5499	2																								24	39	12	7	300	180	60	60												30
Female	-	-	165	55	20.202	2		27	46	12	5	420	2																	23	46	12	5	330	240	60	30												35
Female	-	-	174	60	19.8177	2																								20	55	12	7	480	300	120	60												45
Female	-	-	172	67	22.6474	2		25	31	12	6	360	2																	24	31	12	7	270	240	30													28
Female	-	-	170	80	27.6817	2		30	35	12	5	360	3																	27	35	12	7	180	180
Female	-	-	155	75	31.2175	2		24	38	12	6	360	2		12	6	30													20	38	12	4	240	180	60
Female	-	-	169	70	24.5089	2																								24	37	12	7	360	240	60	60												32
Male	-	-	182	74	22.3403	2		23	38	12	6	480	3
Female	-	-	173	73	24.3911	2		24	32	8	5	360	2		8	5	30													23	35	12	7	480	300	120	60												30
Female	-	-	162	68	25.9107	2																								20	38	12	7	360	300	60
Female	-	+	158	60	24.0346	2		20	65	12	7	420	3		12	7	60													20	65	12	7	300	300
Female	-	-	166	55	19.9594	2		23	35	12	6	360	2																	24	37	12	7	300	180	60	60
Female	-	-	170	70	24.2215	2																								23	33	12	6	480	300	120	60												28
Female	-	-	173	66	22.0522	2		24	45	12	5	240	2																	18	54	12	7	270	240	30													40
Female	-	-	168	68	24.093	2																								20	40	12	7	300	240	60													25
Female	-	-	171	72	24.623	2		26	38	12	5	360	1																	19	38	12	7	240	180	60													30
Male	-	+	175	74	24.1633	2		28	56	12	7	480	2																	28	56	12	3	60	60
Female	-	-	165	60	22.0386	2		18	40	12	7	240	2																	20	63	12	7	300	240	30	30												55
Male	+	+	170	80	27.6817	2		22	45	12	6	600	1																	26	49	12	2	60	60														20
Female	-	-	163	60	22.5827	2																								20	53	12	7	360	240	60	60
Female	-	-	170	67	23.1834	2		25	36	12	6	600	2																	22	36	12	7	180	120	60													26
Male	-	+	180	88	27.1605	2		25	41	12	6	780	3																	25	41	12	1	60	60
Female	-	-	172	72	24.3375	2		20	45	12	7	600	3																	20	62	12	7	300	180	60	60
Female	-	-	166	65	23.5883	2																								18	62	12	7	420	300	60	60
Female	-	-	174	68	22.46	2																								20	61	12	7	480	360	120
Female	-	-	168	73	25.8645	2																								24	60	12	7	300	240	60
Female	-	-	170	71	24.5675	2		20	50	12	6	300	2																	21	62	12	6	420	360	60													40
Female	-	-	165	64	23.5078	2		34	62	12	5	360	2		12	5	30													25	62	12	7	360	360
Male	-	-	172	72	24.3375	2		27	41	12	6	600	1																	30	41	12	2	60															32
Male	-	-	168	71	25.1559	2		28	40	12	6	480	1																	25	40	12	2	120	60	60													28
Female	-	-	171	65	22.2291	2																								18	69	12	5	420	300	60	60
Female	-	-	170	67	23.1834	2																								20	64	12	7	360	300		60
Male	-	-	175	64	20.898	2		20	60	12	7	600	3		12	7	75													24	65	12	7	300	300														45
Female	-	-	165	52	19.1001	2		18	66	12	7	540	4																	20	66	12	6	480	360	60	60
Female	-	-	176	67	21.6296	2																								21	62	12	7	300	240	60													55
Female	-	-	170	66	22.8374	2																								24	60	12	7	480	360	60	60
Male	-	-	174	92	30.3871	2		25	30	12	6	720	3		12	6	60																																23
Female	-	-	166	68	24.677	2																								17	68	12	7	480	420	60
Female	-	-	164	72	26.7698	2		21	43	12	5	300	2		12	5	30													23	65	12	7	240	180	60													47
Female	-	-	168	60	21.2585	2																								20	57	12	7	420	300	60	60
Male	-	-	175	82	26.7755	2		24	40	12	6	600	3																																				25
Male	+	+	170	73	25.2595	2		25	47	12	7	660	2																	30	47	12	2	60		60
Female	-	-	176	66	21.3068	2																								21	59	12	7	360	300	60													50
Female	-	-	167	55	19.721	2																								25	63	12	7	300	300
Female	-	-	163	58	21.83	2		18	35	12	7	480	3		12	7	60													18	65	12	7	240	180	60
Male	-	-	190	90	24.9307	2		30	45	12	6	480	3																	28	45	12	2	60	60														18
Male	-	+	182	78	23.5479	2		24	72	12	7	480	1		12	7	60																																20
Male	-	-	176	67	21.6296	2		19	54	12	6	720	2		12	6	30
Male	+	-	168	72	25.5102	2		30	60	12	6	480	2																	30	60	12	4	30		30		تعمیرات درون منزل	30	60	12	4	30	30					45
Male	-	-	172	55	18.5911	2		25	55	12	6	600	3						56	75	12	6	480	3						25	84	12	5	30	30
Female	-	-	170	62	21.4533	2		24	50	12	7	480	3		12	7	60													20	58	12	7	240	180	30	30
Female	-	-	167	72	25.8166	2																								25	58	12	7	300	300
Female	-	-	165	73	26.8136	2																								23	34	12	7	300	180														28
Male	-	+	168	68	24.093	2		25	47	12	6	540	2																																				30
Female	-	-	170	66	22.8374	2																								20	57	12	7	360	300	60
Female	-	-	174	71	23.4509	2																								24	58	12	7	300	300
Male	-	-	175	70	22.8571	2		26	36	12	6	660	1																	26	36	12	2	120	60	60													18
Male	+	+	165	56	20.5693	2		21	55	12	7	480	2		12	7	30
Male	-	-	174	67	22.1297	2		25	40	12	6	540	1																	35	43	12	1	60	60
Male	-	-	163	73	27.4756	2		24	65	12	6	360	2		12	6	15													28	65	12	2	60		60
Male	+	+	170	81	28.0277	2		28	61	12	6	420	3		12	6	30													33	61	12	2	60		60		باغبانی	29	61	12	2	60	60					45
Female	-	-	190	82	22.7147	2																								17	66	12	7	300	180	120													50
Female	-	-	170	72	24.9135	2																								22	70	12	7	480	300	120	60
Female	-	-	168	65	23.03	2																								24	70	12	7	240	240														45
Male	-	-	174	67	22.1297	2		30	75	12	7	600	2		12	7	60																																20
Male	-	+	186	72	20.8117	2		22	68	12	6	600	2		12	6	30													30	80	12	4	60		30	30
Male	-	-	174	74	24.4418	2		26	65	12	7	600	3		12	7	30													30	75	12	5	30		30		تعمیرات درون منزل	30	75	12	5	30			30
Male	-	-	170	67	23.1834	2		20	50	12	6	600	2		12	6	60		51	73	12	6	480	2
Male	-	-	171	77	26.3329	2		23	52	12	6	480	1																	26	52	12	2	90	60	30													20
Male	-	+	172	66	22.3094	2		24	70	12	6	480	3																	30	70	12	2	60	60														25
Male	+	-	170	72	24.9135	2		27	48	12	7	600	3																																				30
Male	-	-	168	76	26.9274	2		25	53	12	7	360	2																	27	53	12	1	60		60													40
Male	-	+	174	84	27.7447	2		30	70	12	6	600	2																	33	70	12	2	60	60			تعمیرات درون منزل	40	70	12	2	60		60
Male	-	+	183	93	27.7703	2		28	78	12	6	480	2																	30	70	12	3	60	30	30													40
Male	-	-	175	70	22.8571	2		21	60	12	6	600	3		12	6	60													32	70	12	4	60	60														24
Male	-	+	184	80	23.6295	2		23	70	12	7	720	3		12	7	120
Male	-	+	174	72	23.7812	2		20	65	12	6	600	2		12	6	45													28	70	12	2	60		60													50
Male	-	+	163	73	27.4756	2		30	50	12	6	720	2																	30	50	12	1	120	60	60
Female	-	-	176	77	24.858	2		20	52	12	4	360	2																	19	83	12	7	360	300	60													55
Female	-	-	181	67	20.4511	2																								23	80	12	7	480	300	60	120
Female	-	-	167	72	25.8166	2																								16	75	12	7	300	240	60													40
Female	-	-	184	80	23.6295	2																								15	81	12	7	600	360	120	120
Male	+	-	173	72	24.0569	2		22	56	12	5	600	1		12	5	75													27	56	8	2	30	30
Male	-	-	168	66	23.3844	2		25	70	12	6	600	2																	30	70	10	1	60		60													18
Male	-	-	175	60	19.5918	2		30	72	12	5	300	1
Male	-	-	182	70	21.1327	2		24	62	12	6	660	2																	34	75	12	2	60	30	30													43
Male	-	-	173	65	21.7181	2		26	65	12	6	540	2																																				50
Male	-	+	174	68	22.46	2		30	71	12	6	420	3																	28	71	10	3	30		30		باغبانی	28	71	9	3	60	60
Female	-	-	176	71	22.921	2																								20	75	12	7	240	180	60													45
Female	-	-	172	66	22.3094	2		18	40	12	6	600	3																	21	75	12	7	360	240	60	60												36
Male	-	-	165	55	20.202	2		20	43	12	6	480	4		12	6	30																																32
Female	-	-	168	50	17.7154	2																								17	62	12	7	240	180	60
Female	-	-	175	72	23.5102	2																								22	65	12	6	420	300	60	60												50
Male	-	+	173	60	20.0474	2		25	50	12	7	480	3		12	7	60																																25
Male	-	-	168	64	22.6757	2		24	52	12	7	360	3																	25	52	12	1	120	60	60													30
Female	-	-	170	53	18.3391	2																								18	65	12	7	420	240	60	120
Male	-	-	183	72	21.4996	2		28	47	9	5	480	2		9	5	60																																35
Male	+	-	177	81	25.8546	2		25	45	12	5	360	2																	30	48	8	3	30		30		باغبانی	30	48	12	3	30		30				35
Male	+	+	173	70	23.3887	2		30	55	12	6	480	3
Male	-	-	168	57	20.1956	2		29	61	12	6	600	1																	27	61	12	3	60	60														40
Male	-	+	172	54	18.2531	2		24	28	12	6	480	2																																				20
Male	+	-	175	67	21.8776	2		27	33	12	7	300	2																	28	33	12	1	60		60													24
Male	-	-	174	60	19.8177	2																																											22
Male	-	-	181	70	21.3669	2		23	40	12	7	480	4		12	7	60													30	40	6	1	60		60													27
Male	-	-	174	81	26.7539	2		29	37	12	6	480	1		12	6	30													26	37	12	3	60	60														30
Male	-	-	169	73	25.5593	2		27	58	12	7	600	3		12	7	120													35	65	6	1	120			120												40
Male	-	-	180	66	20.3704	2		22	45	12	6	600	2		12	6	60		46	67	12	6	600	2
Male	-	-	179	67	20.9107	2		25	38	12	5	420	2		12	5	30																																29
Male	+	-	188	72	20.3712	2		26	33	12	6	600	2																																				22
Male	-	-	174	61	20.148	2		23	45	12	7	780	1																	24	45	12	1	60	60														35
Male	-	-	183	72	21.4996	2		25	50	12	7	600	3		12	7	60
Male	-	+	168	76	26.9274	2		25	56	12	7	600	3		12	7	60													35	56	12	2	120	60	60													40
Male	-	+	172	64	21.6333	2		24	55	12	6	720	3		12	6	90
Male	-	+	176	65	20.984	2		25	55	12	6	480	2		12	6	60													25	60	12	5	60	60														30
Male	-	+	174	66	21.7994	2		30	60	12	6	720	3																	32	60	12	1	60	60
Male	-	-	173	58	19.3792	2		28	55	12	6	600	2																	30	55	12	2	60		60													40
Male	-	+	174	70	23.1206	2		26	54	12	6	600	3																	26	60	12	3	60	60														50
Male	-	-	170	68	23.5294	2		25	50	12	7	720	1						51	60	12	7	600	2																									40
Male	-	-	165	80	29.3848	2		30	70	12	5	360	2																	33	70	10	1	60		60													55
Male	-	-	174	76	25.1024	2		29	72	12	6	540	2																	28	65	12	5	30	30
Female	-	-	150	52	23.1111	2																								20	70	12	7	240	240
Female	-	-	175	61	19.9184	2																								19	67	10	6	420	300	60	60												45
Female	-	-	180	64	19.7531	2		30	55	9	6	480	2																	15	70	12	5	300	240	60
Female	-	-	173	60	20.0474	2																								22	70	12	7	360	300	60													35
Male	-	-	155	64	26.6389	2		20	50	12	5	360	2																	24	74	12	7	300	240		60												50
Female	-	-	157	50	20.2848	2																								20	72	12	7	420	300	60	60												54
Female	-	-	163	60	22.5827	2																								27	74	11	6	300	300														40
Female	-	-	174	70	23.1206	2																								14	76	12	7	390	300	60	30
Female	-	-	168	65	23.03	2																																											28
Male	-	-	176	64	20.6612	2		27	70	12	6	480	2																																				35
Male	-	-	205	77	18.3224	2		25	60	12	7	480	3																	26	68	8	1	60		60		جارو زدن منزل	26	68	12	1	60		60				37
Male	-	-	183	78	23.2912	2		30	63	12	7	480	2																																				45
Male	-	-	175	82	26.7755	2		25	65	12	6	600	3																	33	71	10	3	60	30	30
Male	-	-	176	71	22.921	2		25	70	12	7	600	4		12	7	60													28	70	12	1	60	60														50
[truncated: 21 more columns]
